# Supplementary material for: Synthesis and Evaluation of the Tetracyclic Ring-System of Isocryptolepine and Regioisomers for Antimalarial, Antiproliferative and Antimicrobial Activities
Source: Molecules. 2021 May 30;26(11):3268. doi: 10.3390/molecules26113268 (PMC8198049; doi:10.3390/molecules26113268)
Supplement: Supplementary file 1 [file molecules-26-03268-s001.zip]

Archive with 1 entries (1 files):
- molecules-1220471-supplementary.pdf
